# Supplementary material for: Effects of Live and Peptide-Based Antimicrobiota Vaccines on Ixodes ricinus Fitness, Microbiota, and Acquisition of Tick-Borne Pathogens
Source: Pathogens. 2025 Feb 20;14(3):206. doi: 10.3390/pathogens14030206 (PMC11945021; doi:10.3390/pathogens14030206)
Supplement: Supplementary file 1 [file pathogens-14-00206-s001.zip]

Archive with 4 entries (3 files):
- Supplementary files R3/
- Supplementary files R3/Supplementary figure 1.tif
- Supplementary files R3/Supplementary figure 2.tif
- Supplementary files R3/Supplementary table 1.xlsx
