# Supplementary material for: Effects of Live and Peptide-Based Antimicrobiota Vaccines on Ixodes ricinus Fitness, Microbiota, and Acquisition of Tick-Borne Pathogens
Source: Pathogens. 2025 Feb 20;14(3):206. doi: 10.3390/pathogens14030206 (PMC11945021; doi:10.3390/pathogens14030206)
Supplement: Supplementary file 1 [file pathogens-14-00206-s001.zip › Supplementary files R3/Supplementary table 1.xlsx]

## Sheet: venn_result1718113447301293190
Names	total	elements
Live MAPs Mock	278	g__Hyphomicrobium
		g__[Eubacterium]_ruminantium_group
		g__Neptuniibacter
		g__Faecalibacterium
		g__Anaerostipes
		o__Frankiales-g__uncultured
		g__Pseudolabrys
		g__Turicella
		g__Sphingopyxis
		g__Pedosphaeraceae
		g__Catenibacterium
		g__Cloacibacterium
		g__Fusicatenibacter
		g__Veillonella
		f__Gemmatimonadaceae-g__uncultured
		g__Aeromonas
		g__Hydrogenobacter
		f__Pasteurellaceae
		g__Alkanindiges
		o__Enterobacterales
		f__Chitinophagaceae-g__uncultured
		g__67-14
		g__Monoglobus
		g__Pantoea
		g__Ellin6055
		g__Finegoldia
		o__Gaiellales-g__uncultured
		g__Anaeromyxobacter
		g__UCG-005
		g__Peptoniphilus
		g__OM27_clade
		g__Rheinheimera
		g__CL500-29_marine_group
		f__Eubacteriaceae-g__uncultured
		g__Psychrobacter
		g__Anaerococcus
		g__Christensenellaceae_R-7_group
		g__Ensifer
		g__Blautia
		g__LWQ8
		c__Alphaproteobacteria
		g__Brachybacterium
		g__hgcI_clade
		g__Granulicatella
		g__Blastococcus
		g__Nesterenkonia
		g__Deinococcus
		g__Abiotrophia
		g__Rhodopirellula
		g__Novosphingobium
		g__Fusobacterium
		g__Haemophilus
		f__Bacillaceae
		g__vadinHA49
		f__Caulobacteraceae
		g__Enhydrobacter
		g__RF39
		g__Phenylobacterium
		g__Subgroup_10
		g__Iamia
		g__Corynebacterium
		g__Neochlamydia
		g__Wolbachia
		g__Clostridium_sensu_stricto_1
		g__Desulfovibrio
		g__Acidiphilium
		g__Pseudoalteromonas
		f__Microbacteriaceae
		f__Micrococcaceae
		g__Jatrophihabitans
		g__Dialister
		g__Kocuria
		g__Edaphobaculum
		g__JG30-KF-AS9
		f__Comamonadaceae
		g__0319-6G20
		g__Arthrobacter
		g__SM2D12
		g__Sutterella
		g__Lachnospiraceae_UCG-006
		g__Pedobacter
		g__Bifidobacterium
		g__Paracoccus
		f__Blastocatellaceae-g__uncultured
		g__Roseburia
		g__Acetobacter
		g__Tyzzerella
		g__Anaplasma
		f__Rhizobiaceae
		g__Marmoricola
		g__Lysinibacillus
		g__Delftia
		g__UCG-010
		g__Aquabacterium
		g__Prevotellaceae_NK3B31_group
		f__Caulobacteraceae-g__uncultured
		g__Halomonas
		f__Enterobacteriaceae
		g__Marvinbryantia
		g__Atopostipes
		g__Flavonifractor
		g__NB1-j
		f__Oxalobacteraceae
		g__NS11-12_marine_group
		g__Aggregatibacter
		g__Alcanivorax
		g__Solirubrobacter
		g__Shewanella
		g__Cutibacterium
		g__Peptoclostridium
		g__Microbacterium
		g__Lactococcus
		g__Gordonia
		f__Micromonosporaceae
		f__Gemmataceae-g__uncultured
		g__Akkermansia
		o__Vicinamibacterales-g__uncultured
		g__Bacteroidetes_vadinHA17
		g__Sphingomonas
		p__Armatimonadota-g__uncultured
		g__Abditibacterium
		c__Gammaproteobacteria
		g__Truepera
		g__Lautropia
		g__Ellin6067
		g__Lachnoclostridium
		g__Methylotenera
		g__Duganella
		f__Intrasporangiaceae
		g__WD2101_soil_group
		g__Woeseia
		g__Rothia
		g__Marinobacter
		g__Clostridia_UCG-014
		g__Bradyrhizobium
		g__Dermacoccus
		g__V9D2013_group
		g__Gemella
		g__Carnobacterium
		g__Massilia
		g__Bacillus
		g__PeM15
		g__Candidatus_Midichloria
		f__Lachnospiraceae
		g__Stenotrophomonas
		g__Bordetella
		g__Pseudonocardia
		g__Pseudomonas
		g__Undibacterium
		g__Mycobacterium
		g__Schlegelella
		g__Pseudoxanthomonas
		g__OM190
		g__Actinobacillus
		g__Parabacteroides
		f__Beijerinckiaceae
		g__Hymenobacter
		g__Sphingobium
		g__Saccharopolyspora
		g__Legionella
		g__Nitrosospira
		g__Ruminococcus
		f__Xanthomonadaceae
		g__Brevibacterium
		g__1174-901-12
		g__Incertae_Sedis
		g__Microvirga
		g__Ramlibacter
		g__Roseomonas
		g__Saccharimonadales
		g__Varibaculum
		g__Streptococcus
		g__Devosia
		g__Chryseobacterium
		g__Muribaculaceae
		g__Escherichia-Shigella
		g__Caulobacter
		g__Bacteroides
		g__Gemmata
		f__Oscillospiraceae
		g__Erysipelotrichaceae_UCG-003
		g__NK4A214_group
		f__Erysipelotrichaceae
		g__Lysobacter
		g__A2
		g__[Eubacterium]_hallii_group
		g__Brevundimonas
		g__Capnocytophaga
		g__Alloprevotella
		g__Spirosoma
		f__Neisseriaceae-g__uncultured
		g__Bosea
		g__Actinomyces
		g__Variovorax
		g__Colidextribacter
		g__Lactobacillus
		g__Megamonas
		g__Friedmanniella
		g__Allorhizobium-Neorhizobium-Pararhizobium-Rhizobium
		f__Ilumatobacteraceae-g__uncultured
		g__Kytococcus
		g__Anoxybacillus
		g__Candidatus_Solibacter
		g__[Eubacterium]_coprostanoligenes_group
		g__Comamonas
		f__Rhodobacteraceae
		g__Photobacterium
		f__Caldilineaceae-g__uncultured
		g__Clostridia_vadinBB60_group
		g__Staphylococcus
		d__Bacteria
		f__Xanthobacteraceae-g__uncultured
		g__Weissella
		f__Neisseriaceae
		g__Taibaiella
		g__Burkholderia-Caballeronia-Paraburkholderia
		g__Achromobacter
		p__Proteobacteria
		g__Nocardioides
		g__Terrimonas
		f__Oscillospiraceae-g__uncultured
		g__Flectobacillus
		g__Thermicanus
		g__Hydrogenophilus
		g__Morganella
		g__Neisseria
		g__Lachnospiraceae_UCG-001
		f__Rhizobiaceae-g__uncultured
		g__Micrococcus
		c__Bacilli
		g__Mucilaginibacter
		g__Tissierella
		g__Subgroup_2
		g__Methylobacterium-Methylorubrum
		g__Leptotrichia
		g__Gaiella
		g__Jeotgalicoccus
		g__Ferruginibacter
		g__Kapabacteriales
		f__Sphingomonadaceae
		g__Flavobacterium
		f__Yersiniaceae
		g__Paenibacillus
		g__Aliterella
		g__Dietzia
		c__Cyanobacteriia
		g__Campylobacter
		g__Gitt-GS-136
		g__Chthoniobacter
		g__Alistipes
		g__Blastocatella
		c__Alphaproteobacteria-g__uncultured
		g__Prevotellaceae_UCG-001
		g__[Ruminococcus]_torques_group
		g__Lachnospiraceae_NK4A136_group
		g__Rubellimicrobium
		g__Agathobacter
		g__Craurococcus-Caldovatus
		g__Oscillibacter
		g__Sporosarcina
		g__Porphyromonas
		g__Tepidiphilus
		g__Thermus
		g__11-24
		g__Subdoligranulum
		g__Ethanoligenens
		g__Prevotella
		g__Acinetobacter
		g__Phaselicystis
		g__Lawsonella
		f__Nocardiaceae
		g__ASF356
		g__Reyranella
		g__Enterococcus
		f__Chroococcidiopsaceae-g__uncultured
		g__Proteus
		f__Xanthobacteraceae
		o__Lactobacillales
Live Mock	46	g__Vulcaniibacterium
		f__Myxococcaceae
		c__Actinobacteria
		g__1921-2
		g__A4b
		g__Avibacterium
		g__Polynucleobacter
		g__Rhizobacter
		g__Bathyarchaeia
		f__Anaerolineaceae-g__uncultured
		f__Ilumatobacteraceae
		g__Woesearchaeales
		g__Vermiphilaceae
		o__Elsterales-g__uncultured
		g__Babeliales
		g__Cyanobium_PCC-6307
		o__Planctomycetales-g__uncultured
		g__Acidothermus
		g__Conexibacter
		g__Magnetospira
		f__Micropepsaceae-g__uncultured
		g__Candidatus_Ovatusbacter
		g__Bdellovibrio
		g__Tepidimonas
		g__Coxiella
		g__Flexibacter
		g__Candidatus_Aquiluna
		f__Sutterellaceae-g__uncultured
		g__Lacunisphaera
		g__Pseudoclavibacter
		g__Flavisolibacter
		g__IS-44
		g__Candidatus_Nitrocosmicus
		g__Macrococcus
		g__Thioalkalimicrobium
		g__Clostridium_sensu_stricto_7
		g__Chitinophaga
		g__Roseisolibacter
		g__Paraprevotella
		f__Pirellulaceae-g__uncultured
		g__env.OPS_17
		g__Alteromonas
		g__IMCC26256
		g__Luteolibacter
		g__Dyadobacter
		g__ADurb.Bin063-1
MAPs Mock	221	g__Segetibacter
		g__Subgroup_7
		g__Klenkia
		g__Haliangium
		g__Chujaibacter
		g__Blfdi19
		g__Allobaculum
		g__Sandaracinus
		g__Moraxella
		g__Atopobium
		g__Dubosiella
		g__Candidatus_Saccharimonas
		g__Lachnospiraceae_FCS020_group
		g__Coriobacteriaceae_UCG-002
		o__Bacillales
		g__Thiopseudomonas
		g__Bibersteinia
		g__Sulfurifustis
		g__Rubrobacter
		g__[Ruminococcus]_gnavus_group
		g__Negativicoccus
		g__Dethiobacter
		g__Faecalibaculum
		g__Actinotignum
		g__MND1
		g__Steroidobacter
		g__Flavitalea
		g__UTBCD1
		g__Aquicella
		g__Luteimonas
		f__Rhodocyclaceae
		g__Caldilineaceae
		g__Phascolarctobacterium
		g__Methylobacillus
		g__Lachnospiraceae_ND3007_group
		g__Brevibacillus
		g__Parasutterella
		g__Quadrisphaera
		g__RBG-13-54-9
		g__Azotobacter
		o__Microtrichales
		g__Agrococcus
		g__Sphingobacterium
		g__Nitrospira
		g__AKYH767
		g__Amylibacter
		o__Rhizobiales-g__uncultured
		g__Arenimonas
		f__Solirubrobacteraceae
		g__TK10
		g__Peredibacter
		g__Rhodococcus
		g__Family_XIII_AD3011_group
		o__Actinomarinales-g__uncultured
		g__Dactylosporangium
		g__Candidatus_Omnitrophus
		g__Streptomyces
		f__Steroidobacteraceae-g__uncultured
		g__Cellvibrio
		g__Amaricoccus
		g__TRA3-20
		c__Planctomycetes-g__uncultured
		g__Ignavibacterium
		g__Anaerotruncus
		g__Turicibacter
		g__Prevotellaceae_UCG-003
		f__Nocardioidaceae
		f__Saprospiraceae-g__uncultured
		g__Mucispirillum
		f__Pseudonocardiaceae
		g__Noviherbaspirillum
		f__Diplorickettsiaceae-g__uncultured
		g__SM1A02
		f__Weeksellaceae
		g__R7C24
		g__Mycoplasma
		g__KD4-96
		g__Megasphaera
		g__S0134_terrestrial_group
		f__Methylophilaceae
		g__Xanthomonas
		g__Odoribacter
		f__Pedosphaeraceae-g__uncultured
		g__[Eubacterium]_xylanophilum_group
		f__Simkaniaceae-g__uncultured
		g__Leuconostoc
		g__Xanthobacter
		g__Muribaculum
		g__Actinomycetospora
		g__Helicobacter
		g__Holdemanella
		g__Melittangium
		g__Intestinimonas
		g__Pajaroellobacter
		f__Reyranellaceae-g__uncultured
		g__Listeria
		f__Sandaracinaceae-g__uncultured
		g__Gemmobacter
		g__Facklamia
		g__SAR324_clade(Marine_group_B)
		g__CAG-56
		g__JG36-TzT-191
		g__Methylophilus
		g__SBR1031
		g__Methylosinus
		g__Pseudopropionibacterium
		g__Peptostreptococcus
		g__Vicinamibacteraceae
		f__Erysipelotrichaceae-g__uncultured
		g__Bryobacter
		f__Hyphomicrobiaceae
		g__[Eubacterium]_siraeum_group
		g__[Eubacterium]_eligens_group
		g__Leucobacter
		g__JG30-KF-CM45
		g__Phaeodactylibacter
		g__SWB02
		g__Aureimonas
		g__A0839
		g__Candidatus_Koribacter
		g__Bilophila
		g__Sanguibacter
		g__Nitrosomonas
		g__Exiguobacterium
		g__Dermabacter
		f__Streptomycetaceae
		g__MB-A2-108
		g__Acidibacter
		g__Longimicrobiaceae
		g__Parafilimonas
		o__Acidobacteriales-g__uncultured
		g__Solibacillus
		g__Ureibacillus
		g__TM7a
		g__UCG-009
		g__Coprococcus
		g__Adhaeribacter
		p__Desulfobacterota-g__uncultured
		g__Opitutus
		g__Dongia
		g__SC-I-84
		g__Aerosphaera
		g__Nitrososphaeraceae
		g__CAG-352
		g__Vibrio
		f__Halobacteroidaceae-g__uncultured
		g__Pirellula
		f__Staphylococcaceae
		f__Blastocatellaceae
		g__BIrii41
		g__AKYG1722
		g__Pleomorphomonas
		g__Ralstonia
		g__Collinsella
		g__Lachnospira
		f__Vibrionaceae
		g__Lachnospiraceae_UCG-004
		g__Harryflintia
		g__Methyloversatilis
		g__Kribbella
		g__Rathayibacter
		f__Azospirillaceae
		g__Brochothrix
		g__Nevskia
		g__Rikenellaceae_RC9_gut_group
		o__Xanthomonadales
		g__Actinoplanes
		g__Modestobacter
		g__Spiroplasma
		g__Blastomonas
		g__Thiobacillus
		g__bacteriap25
		c__Acidimicrobiia-g__uncultured
		g__Mesorhizobium
		g__Enterorhabdus
		g__Pedomicrobium
		f__Microscillaceae-g__uncultured
		f__Lachnospiraceae-g__uncultured
		f__Rhodanobacteraceae
		g__Rhodanobacter
		g__WPS-2
		g__Erysipelatoclostridium
		g__Thermomonas
		g__Candidatus_Udaeobacter
		g__Cupriavidus
		g__Subgroup_5
		g__Gemmatimonas
		g__KF-JG30-B3
		g__Fimbriimonadaceae
		f__Ruminococcaceae
		g__LD29
		g__Sumerlaea
		o__Microtrichales-g__uncultured
		g__RB41
		f__Acidobacteriaceae_(Subgroup_1)
		g__Papillibacter
		g__Cellulosimicrobium
		g__Butyricicoccus
		g__Romboutsia
		f__Ruminococcaceae-g__uncultured
		g__Calothrix_PCC-6303
		p__Actinobacteriota
		g__Siphonobacter
		g__Borreliella
		g__Clostridium_sensu_stricto_8
		g__Oceanobacillus
		g__Dechlorosoma
		g__Hafnia-Obesumbacterium
		g__A21b
		g__Luteibacter
		g__Angustibacter
		g__Azospirillum
		f__Erwiniaceae
		f__Desulfovibrionaceae-g__uncultured
		g__Geobacillus
		g__Chthonomonas
		g__Aerococcus
		g__Chelatococcus
		g__Dorea
		g__UCG-002
		g__KI89A_clade
Live MAPs	22	g__Proteiniphilum
		g__Gastranaerophilales
		g__Cardiobacterium
		o__Oscillospirales
		g__Fenollaria
		g__Kingella
		p__Firmicutes
		g__Nakamurella
		g__Serratia
		f__Planococcaceae
		f__Peptococcaceae-g__uncultured
		g__Tannerella
		g__Olsenella
		g__Treponema
		f__Aerococcaceae
		f__Acetobacteraceae
		g__Ruminococcaceae
		g__Sporichthyaceae
		c__Clostridia
		g__Vagococcus
		g__Paludibacter
		g__Zoogloea
Mock	57	f__Acidobacteriaceae_(Subgroup_1)-g__uncultured
		g__Nordella
		g__Sphingorhabdus
		g__MN_122.2a
		o__Chitinophagales-g__uncultured
		f__Burkholderiaceae
		g__Lineage_IIb
		g__Actinocorallia
		g__mle1-7
		g__AD3
		g__Vogesella
		f__Geminicoccaceae-g__uncultured
		o__Acidobacteriales
		g__Lineage_IIa
		g__B12-WMSP1
		g__JG30-KF-CM66
		g__Chryseolinea
		g__Latescibacterota
		g__Paenarthrobacter
		g__YC-ZSS-LKJ147
		g__Chthonomonadales
		f__Ktedonobacteraceae-g__uncultured
		g__Catenulispora
		g__S085
		g__Tumebacillus
		g__Porticoccus
		g__Umezawaea
		g__Polycyclovorans
		g__Lachnoanaerobaculum
		f__Roseiflexaceae-g__uncultured
		g__cvE6
		g__Ohtaekwangia
		f__Methyloligellaceae-g__uncultured
		g__Roseimicrobium
		p__Chloroflexi
		f__Terasakiellaceae-g__uncultured
		g__Anaerolineae
		g__Ellin517
		g__C0119
		g__Moryella
		f__Rhodospirillaceae-g__uncultured
		f__Coleofasciculaceae
		f__Beijerinckiaceae-g__uncultured
		g__Caproiciproducens
		f__Pedosphaeraceae
		g__G12-WMSP1
		g__Ellin516
		g__Faecalitalea
		g__Lechevalieria
		g__Rokubacteriales
		f__Gemmatimonadaceae
		f__Chitinophagaceae
		f__Verrucomicrobiaceae-g__uncultured
		f__Solimonadaceae
		f__Acetobacteraceae-g__uncultured
		g__Aetherobacter
		g__JGI_0001001-H03
MAPs	64	g__OPB41
		f__Erysipelatoclostridiaceae
		f__Williamwhitmaniaceae-g__uncultured
		g__Candidatus_Arthromitus
		g__Caenispirillum
		g__Curvibacter
		g__Sanguibacteroides
		g__DTU089
		g__PMMR1
		g__Barnesiella
		g__[Desulfobacterium]_catecholicum_group
		g__Actinotalea
		g__Terrisporobacter
		f__Christensenellaceae-g__uncultured
		g__Empedobacter
		g__Candidatus_Stoquefichus
		g__UBA1819
		g__BD2-11_terrestrial_group
		g__Ezakiella
		g__Anaeroplasma
		g__Serpentinicella
		g__Pseudochrobactrum
		g__GCA-900066575
		g__Erysipelatoclostridiaceae
		g__Ochrobactrum
		g__Thermoactinomyces
		f__Dermatophilaceae
		g__Babeliaceae
		g__Moheibacter
		g__P9X2b3D02
		g__Lachnospiraceae_UCG-003
		g__Tuzzerella
		g__Reinekea
		g__Thauera
		g__CR-115
		g__Raoultibacter
		g__Faecalicoccus
		g__Oceanisphaera
		g__Propionibacterium
		g__[Eubacterium]_nodatum_group
		g__Buchnera
		g__Alcaligenes
		g__Candidatus_Actinomarina
		g__Garciella
		g__Bacteroidales_RF16_group
		f__Holophagaceae
		o__Desulfobacterales-g__uncultured
		g__Psychrobacillus
		g__Adlercreutzia
		g__Actinopolymorpha
		g__Sediminibacterium
		g__Kineococcus
		g__F082
		g__Rodentibacter
		g__Anaerosporobacter
		g__Hydrogenophaga
		g__Halarcobacter
		g__Taonella
		g__Butyrivibrio
		f__Flavobacteriaceae-g__uncultured
		f__Tannerellaceae-g__uncultured
		o__Micrococcales
		g__Longimicrobium
		g__Wolinella
